# Supplementary material for: CT-based screening of sarcopenia and its role in cachexia syndrome in pancreatic cancer
Source: PLoS One. 2024 Jan 25;19(1):e0291185. doi: 10.1371/journal.pone.0291185 (PMC10810529; doi:10.1371/journal.pone.0291185)
Supplement: S1 File — (XLSX) [file pone.0291185.s001.xlsx]

## Sheet: PDAC male
163.4	192	135.4	327.4	1.7	76	26.2976	56.5398	0	113.287
164.8	311.7	171	482.7	1.75	78	25.4694	53.8122	0	157.616
209	447.6	473	920.6	1.76	120	38.7397	67.4716	0	297.198
193.4	53.3	90.9	144.2	1.77	79	25.2163	61.7319	0	46.0276
161.4	82.8	103.5	186.3	1.72	80	27.0416	54.5565	0	62.9732
167	172.5	156.8	329.3	1.76	88	28.4091	53.9127	0	106.308
166	197.3	174.3	371.6	1.76	78	25.1808	53.5899	0	119.964
182.3	329.3	139.7	469	1.78	95	29.9836	57.5369	0	148.024
142.4	74.9	137.3	212.2	1.64	74	27.5134	52.9447	0	78.8965
151.7	42.7		42.7	1.7	64	22.1453	52.4913	0	14.7751
171.1	334.5	151	485.5	1.76	85	27.4406	55.2363	0	156.734
177.1	131.1	132.6	263.7	1.79	80	24.968	55.2729	0	82.3008
186.2	307.6	101.5	409.1	1.8	80	24.6914	57.4691	0	126.265
167	122	100	222	1.7	77	26.6436	57.7855	0	76.8166
160	Fluid	Fluid	0	1.87	90	25.7371	45.7548	1	86.3
135.4	329.8	176	505.8	1.67	95	34.0636	48.5496	1	181.362
125.8	30	19.8	49.8	1.78	68	21.4619	39.7046	1	15.7177
102.7	61	62.7	123.7	1.65	62	22.7732	37.7227	1	45.4362
129.2	124.5	85.6	210.1	1.8	86	26.5432	39.8765	1	64.8457
86	Fluid	Fluid	0	1.7	50	17.301	29.7578	1
132.6	123.8	86.7	210.5	1.71	65	22.2291	45.3473	1	71.988
114.4	38.3	34.6	72.9	1.72	54	18.2531	38.6696	1	24.6417
129	234.5	81.6	316.1	1.76	71	22.921	41.6451	1	102.047
132.1	150	124.3	274.3	1.74	70	23.1206	43.6319	1	90.5998
144	136.2	132.8	269	1.76	79	25.5036	46.4876	1	86.8414
151.8	277.8	178.5	456.3	1.76	74	23.8895	49.0057	1	147.308
113	51.3	58.3	109.6	1.75	66.5	21.7143	36.898	1	35.7878
138	73.8	100.2	174	1.7	69.5	24.0484	47.7509	1	60.2076
166.2	117	69	186	1.84	82	24.2202	49.0903	1	54.9386
130.5	53.3	48.3	101.6	1.67	59	21.1553	46.7926	1	36.4301
88.7	Fluid	Fluid	0	1.68	53	18.7783	31.4272	1
116.8	97.2	66.4	163.6	1.77	65	20.7476	37.2818	1	52.22
148.5	175.7	104.8	280.5	1.69	70	24.5089	51.994	1	98.2108
132.1	86.3	77.7	164	1.81	77	23.5036	40.3223	1	50.0595
179	199	146.4	345.4	1.91	100	27.4115	49.0666	1	94.6794
146.4	282.4	229.9	512.3	1.73	83	27.7323	48.9158	1	171.172
98.4	29.3	94.6	123.9	1.74	55	18.1662	32.501	1	40.9235
100	71	9.2	80.2	1.75	70	22.8571	32.6531	1	26.1878
113.3	44.2	97.9	142.1	1.7	57	19.7232	39.2042	1	49.1696
113.9	43.3		43.3	1.7	80	27.6817	39.4118	1	14.9827
127.6	112.9	90.83	203.73	1.78	68	21.4619	40.2727	1	64.3006
120.6	177.2	124.7	301.9	1.73	75	25.0593	40.2954	1	100.872
131.1	179.4	133.6	313	1.78	68	21.4619	41.3774	1	98.788
121.9	12.92	5.43	18.35	1.7	48	16.609	42.1799	1	6.34948
151.5	197.6	156.9	354.5	1.86	78	22.546	43.7912	1	102.468
130	95	113	208	1.7	70	24.2215	44.9827	1	71.9723
144.2	109.5	84.5	194	1.76	69	22.2753	46.5522	1	62.6291
135.2	97.9	90.6	188.5	1.68	65	23.03	47.9025	1	66.7871
164	151.9		151.9	1.85	81.5	23.813	47.9182	1	44.3828
145.5	178.6	84.6	263.2	1.72	71	23.9995	49.182	1	88.967
142.6	108.3	113.5	221.8	1.7	70	24.2215	49.3426	1	76.7474
148.2	260.5	170.4	430.9	1.73	84	28.0664	49.5172	1	143.974
160.9	271.1	329	600.1	1.8	105	32.4074	49.6605	1	185.216
158.5	321.1	139.3	460.4	1.78	84	26.5118	50.0252	1	145.31
157.8	220.6	125.2	345.8	1.76	80	25.8264	50.9427	1	111.635
159	195.4	185	380.4	1.75	73	23.8367	51.9184	1	124.212
S L3 muscle	S L3 visceral fat	S L3 subcut fat	S L3 total fat	Hight	Weight	BMI	I L3 muscle	I L3 muscle	I L3 adipose
	156.222	120.691	255.225			24.4963	46.7956		88.1239
	104.089	78.61	174.321			5.07922	7.81289		54.6701
	199.95	159	347.593				56.4537
	126.332	98.1688	212.483				4.01309
	141.529	108.969	227.416				43.6982
	90.9453	66.4971	150.831				5.9254
