# Supplementary material for: CT-based screening of sarcopenia and its role in cachexia syndrome in pancreatic cancer
Source: PLoS One. 2024 Jan 25;19(1):e0291185. doi: 10.1371/journal.pone.0291185 (PMC10810529; doi:10.1371/journal.pone.0291185)
Supplement: S2 File — (XLSX) [file pone.0291185.s002.xlsx]

## Sheet: РПЖ
	ФИО	Дата исследования	S L3 muscle	S L3 visceral fat	S L3 subcut fat	S L3 total fat	Рост	Вес	ИМТ	I L3 muscle	I L3 adipose	Диагноз	Стадия	Возраст
1	Абина Светлана Петровна	2005-09-13	115	88.3	268.1	88.3	1.57	68	27.5873	46.655	35.823	Рак головки ПЖ	III	65
2	Андреева Наталья Летровна	2005-08-09	107	62.4	122.1	62.4	1.7	64	22.1453	37.0242	21.5917	Рак головки ПЖ	IIB	59
3	Белова Татьяна Васильевна	2012-01-17	94.5	78.2	59.5	78.2	1.58	60	24.0346	37.8545	31.3251	Рак головки ПЖ	III	70
		2008-03-19	106.7	99.5	103.2	99.5	1.58	60		42.7415	39.8574
4	Богданова Ирина Александровна	2008-06-18	77.6	Асцит 8,4	Асцит 14,8	Асцит 23,2	1.54	49	20.6612	32.7205		Рак головки ПЖ	IV	51
5	Брук Нина Яковлевна	2005-12-06	96.2	146.2	131.8	146.2	1.56	67	27.5312	39.5299	60.0756	Рак головки ПЖ	IV	69
		2005-10-04	102.2	143.9	185.5	143.9	1.56	67		41.9954	59.1305
6	Гончарова Галина Васильевна	2007-12-17	90.8	253.2	138.2	253.2	1.55	65	27.0552	37.794	105.39	Рак головки ПЖ	IIA	68
7	Готлиб Зинаида Александровна	2008-10-06	118.5				1.64	71	26.398	44.0586
8	Гриб Мария Федоровна	2008-09-03	75.6				1.65	53	19.4674	27.7686
9	Жатова Людмила Ивановна	2005-09-23	89.7	109.6	87	109.6	1.66	54	19.5965	32.5519	39.7736		III	69
10	Зимогорова Людмила Юрьевна	2006-08-30	96.93	47.1	138.7	47.1	1.69	73	25.5593	33.9379	16.491	Рак хвоста ПЖ	IIA	42
		2005-11-11	103.9	20.3	97.5	20.3	1.69	73		36.3783	7.10759
11	Лаврещенкова Людмила Петровна	2009-03-04	95.9	22.2	73.5	22.2	1.73	61	20.3816	32.0425	7.41755	Рак тела ПЖ	IIA	43
		2008-10-20	112.4	49.4	98.4	49.4	1.73	61		37.5555	16.5057
12	Ларина Ольга Николаевна	2010-09-15	90.2	9.5	12.1	9.5	1.69	62	21.7079	31.5815	3.32621	Рак головки ПЖ	IIB	47
		2008-06-02	108	48	114.7	48	1.69	62		37.8138	16.8061
13	Микляева Марина Васильевна	2006-09-27	139.8	217.2	238.5	217.2	1.68	89	31.5334	49.5323	76.9558	Рак хвоста ПЖ	II	56
14	Обухова Ольга Захаровна	2009-01-30	112.6	37.6	156.7	37.6	1.62	63	24.0055	42.905	14.3271	Рак тела ПЖ	IV	65
		2007-09-05	115.3	70.5	132.3	192.8	1.62	63		43.9339	73.4644
15	Озерецковская Наталья Ивановна	2010-10-04	82.4	47.7	102.6	47.7	1.59	40	15.8222	32.5936	18.8679	Рак хвоста ПЖ	IIB	54
		2009-03-31	97.3	76.7	140.3	76.7	1.59	40		38.4874	30.339
16	Соловьева Зоя Федоровна	2009-01-13	89.7	130	285	130	1.55	74	30.8012	37.3361	54.1103	Рак головки ПЖ	IVB	67
17	Соловьева Маргарита Михайловна	2006-01-17	94	51.3	71.7	51.3	1.52	54	23.3726	40.6856	22.2039	Рак головки ПЖ	IV	74
18	Соломаткина Валентина Андреевна	2011-02-25	80.1	32.6	47.4	32.6	1.69	66	23.1084	28.0452	11.4142	Рак головки ПЖ	IIB	68
		2009-12-17	87.4	35.2	50.1	35.2	1.69	66		30.6012	12.3245
19	Таймурзина Фаина Яковлевна	2005-09-26	105.2	33.9	55.7	33.9	1.72	74	25.0135	35.5598	11.4589	Рак головки ПЖ	III	67
20	Татаринова Ирина Борисовна	2006-08-03	86.6	2	20.1	2	1.52	49	21.2084	37.4827	0.865651	Рак хвоста ПЖ	IV	46
21	Ямпольская Ольга Вениаминовна	2008-06-18	69.7	70.6	67.3	70.6	1.64	56	20.8209	25.9146	26.2493	Рак головки ПЖ	IV	61
22	Володченко	2010-06-02	76.5	126.4	122.4	126.4	1.56	59	24.2439	31.4349	51.9395
		2011-07-21	72.3	74.5	160.5	74.5	1.56	59	24.2439	29.7091	30.6131
23	Воробьева	2010-04-20	120.2	203.9	363.4	203.9	1.56	83	34.1059	49.3918	83.7853
		2010-06-23	111.6	227.5	326.9	227.5	1.56	83	34.1059	45.858	93.4829
24	Жукова	2010-01-22	106	198.6	142.4	198.6	1.57	70	28.3987	43.0038	80.5712
		2010-09-28	100.7	103.2	148.2	103.2	1.57	70	28.3987	40.8536	41.8678
25	Королева	2009-07-15	93.9	113.3	216.7	113.3	1.6	66	25.7812	36.6797	44.2578
		2010-03-02	93	31	49.8	31	1.6	66	25.7812	36.3281	12.1094
26	Красова	2009-12-23	85	89.8	198.6	89.8	1.63	70	26.3465	31.9922	33.7988
27	Лебедева	2009-01-30	89.7	44	84.9	44	1.67	68	24.3824	32.1632	15.7768
		2009-10-16	85.2	11.2	43.5	11.2	1.67	68	24.3824	30.5497	4.01592
28	Ляшенко	2007-09-18	90.5	19.7	18.8	19.7	1.62	59	22.4813	34.4841	7.50648
		2008-07-07	87.6	12.2	15.7	12.2	1.62	59	22.4813	33.3791	4.64868
29	Марченко	2007-10-02	109.6	67.5	106	67.5	1.65	64	23.5078	40.2571	24.7934
		2008-01-24	103.6	74.9	93.8	74.9	1.65	64	23.5078	38.0533	27.5115
30	Морозова	2006-11-28	91.9	66	64.2	66	1.6	51	19.9219	35.8984	25.7812
		2007-02-05	55.3	55.5	55.3	55.5	1.6	51	19.9219	21.6016	21.6797
31	Наместнова	2010-08-04	91.7	37.8	56.3	37.8	1.65	53	19.4674	33.6823	13.8843
32	Пискарева	2009-02-06	78.6	152.6	139.9	152.6	1.48	54	24.653	35.8839	69.6676
		2009-07-06	75.3	132.2	102.4	132.2	1.48	54	24.653	34.3773	60.3543
33	Рылькова	2010-02-24	94.6	105.1	101.8	105.1	1.64	57	21.1927	35.1725	39.0764
		2011-09-06	105.9	116.9	113.3	116.9	1.64	57	21.1927	39.3739	43.4637
34	Смирнова	2010-05-13	115.4	30.3	75.5	30.3	1.72	70	23.6614	39.0076	10.242
		2010-09-15	113.7	11.7	41.9	11.7	1.72	70	23.6614	38.4329	3.95484
35	Сысоева	2010-07-07	118.6	37	105.4	37	1.68	70	24.8016	42.021	13.1094

## Sheet: Лист2
	ФИО	S L3 muscle	S L3 visceral fat	S L3 subcut fat	S L3 total fat	Рост	Вес	ИМТ		I L3 muscle		I L3 adipose	Диагноз	Стадия	Возраст
1	Абина Светлана Петровна	115	88.3	268.1	88.3	1.57	68	27.5873	1	46.655	0	35.823	Рак головки ПЖ	III	65
2	Андреева Наталья Летровна	107	62.4	122.1	62.4	1.7	64	22.1453	0	37.0242	1	21.5917	Рак головки ПЖ	IIB	59
3	Белова Татьяна Васильевна	94.5	78.2	59.5	78.2	1.58	60	24.0346	0	37.8545	1	31.3251	Рак головки ПЖ	III	70
4	Богданова Ирина Александровна	77.6	Асцит 8,4	Асцит 14,8	Асцит 23,2	1.54	49	20.6612	0	32.7205	1		Рак головки ПЖ	IV	51
5	Брук Нина Яковлевна	96.2	146.2	131.8	146.2	1.56	67	27.5312	1	39.5299	0	60.0756	Рак головки ПЖ	IV	69
6	Гончарова Галина Васильевна	90.8	253.2	138.2	253.2	1.55	65	27.0552	1	37.794	1	105.39	Рак головки ПЖ	IIA	68
7	Готлиб Зинаида Александровна	118.5				1.64	71	26.398	1	44.0586	0
8	Гриб Мария Федоровна	75.6				1.65	53	19.4674	0	27.7686	1
9	Жатова Людмила Ивановна	89.7	109.6	87	109.6	1.66	54	19.5965	0	32.5519	1	39.7736		III	69
10	Зимогорова Людмила Юрьевна	96.93	47.1	138.7	47.1	1.69	73	25.5593	1	33.9379	1	16.491	Рак хвоста ПЖ	IIA	42
11	Лаврещенкова Людмила Петровна	95.9	22.2	73.5	22.2	1.73	61	20.3816	0	32.0425	1	7.41755	Рак тела ПЖ	IIA	43
12	Ларина Ольга Николаевна	90.2	9.5	12.1	9.5	1.69	62	21.7079	0	31.5815	1	3.32621	Рак головки ПЖ	IIB	47
13	Микляева Марина Васильевна	139.8	217.2	238.5	217.2	1.68	89	31.5334	1	49.5323	0	76.9558	Рак хвоста ПЖ	II	56
14	Обухова Ольга Захаровна	112.6	37.6	156.7	37.6	1.62	63	24.0055	0	42.905	0	14.3271	Рак тела ПЖ	IV	65
15	Озерецковская Наталья Ивановна	82.4	47.7	102.6	47.7	1.59	40	15.8222	2	32.5936	1	18.8679	Рак хвоста ПЖ	IIB	54
16	Соловьева Зоя Федоровна	89.7	130	285	130	1.55	74	30.8012	1	37.3361	1	54.1103	Рак головки ПЖ	IVB	67
17	Соловьева Маргарита Михайловна	94	51.3	71.7	51.3	1.52	54	23.3726	0	40.6856	0	22.2039	Рак головки ПЖ	IV	74
18	Соломаткина Валентина Андреевна	80.1	32.6	47.4	32.6	1.69	66	23.1084	0	28.0452	1	11.4142	Рак головки ПЖ	IIB	68
19	Таймурзина Фаина Яковлевна	105.2	33.9	55.7	33.9	1.72	74	25.0135	1	35.5598	1	11.4589	Рак головки ПЖ	III	67
20	Татаринова Ирина Борисовна	86.6	2	20.1	2	1.52	49	21.2084	1	37.4827	1	0.865651	Рак хвоста ПЖ	IV	46
21	Ямпольская Ольга Вениаминовна	69.7	70.6	67.3	70.6	1.64	56	20.8209	1	25.9146	1	26.2493	Рак головки ПЖ	IV	61
22	Володченко	76.5	126.4	122.4	126.4	1.56	59	24.2439	1	31.4349	1	51.9395
23	Воробьева	120.2	203.9	363.4	203.9	1.56	83	34.1059	1	49.3918	0	83.7853
24	Жукова	106	198.6	142.4	198.6	1.57	70	28.3987	1	43.0038	0	80.5712
25	Королева	93.9	113.3	216.7	113.3	1.6	66	25.7812	1	36.6797	1	44.2578
26	Красова	85	89.8	198.6	89.8	1.63	70	26.3465	1	31.9922	1	33.7988
27	Лебедева	89.7	44	84.9	44	1.67	68	24.3824	0	32.1632	1	15.7768
28	Ляшенко	90.5	19.7	18.8	19.7	1.62	59	22.4813	0	34.4841	1	7.50648
29	Марченко	109.6	67.5	106	67.5	1.65	64	23.5078	0	40.2571	0	24.7934
30	Морозова	91.9	66	64.2	66	1.6	51	19.9219	0	35.8984	1	25.7812
31	Наместнова	91.7	37.8	56.3	37.8	1.65	53	19.4674	0	33.6823	1	13.8843
32	Пискарева	78.6	152.6	139.9	152.6	1.48	54	24.653	0	35.8839	1	69.6676
33	Рылькова	94.6	105.1	101.8	105.1	1.64	57	21.1927	0	35.1725	1	39.0764
34	Смирнова	115.4	30.3	75.5	30.3	1.72	70	23.6614	0	39.0076	0	10.242
35	Сысоева	118.6	37	105.4	37	1.68	70	24.8016	0	42.021	0	13.1094
36	Аношкина Оксана Александровна	121.4	147			1.6	86	33.5937	1	47.4219	0
37	Ахвердян Тамара Николаевна	99.4	94.7	164.7	358.8	1.65	65	23.8751	0	36.5106	1	131.791
38	Верещак Нина Ивановна	71.1	164.7	213	448.8	1.6	60	23.4375	0	27.7734	1	175.312
39	Виноградова Роза Павловна	98.7	29.4			1.6	54	21.0937	0	38.5547	0
40	Евстигнеева Наталья Филипповна	102	138.4	568.1	808.5	1.64	94	34.9494	1	37.9239	1	300.602
41	Жилина Вера Сергеевна	83.7	76.2	162.9	322.8	1.51	52	22.806	0	36.7089	1	141.573
42	Иконникова Ирина Николаевна	125.6	105.3	195.6	426.5	1.7	70	24.2215	0	43.4602	0	147.578
43	Исаева Нина Федоровна	110.5	66.7			1.68	65	23.03	0	39.1511	0
44	Казеннова Нели Николаевна	109.4	14.3	52	175.7	1.57	50	20.2848	0	44.3831	0	71.2808
45	Камалетдинова Дания Нурсахиевна	111	173	253	537	1.65	84	30.854	1	40.7713	0	197.245
46	Катасонова Тамара Ивнаовна	115.3	182.1	176.7	474.1	1.55	75	31.2175	1	47.9917	0	197.336
47	Кокорева Елена Михайловна	90.7	40.3			1.72	70	23.6614	0	30.6585	1
48	Комиссарова Надежда Васильевна	93.9	244.4	248.4	586.7	1.65	75	27.5482	1	34.4904	1	215.5
49	Коровина Нина Ивановна	120	142	158.4	420.4	1.64	74	27.5134	1	44.6163	0	156.306
50	Мазохина Валентина Филипповна	127.3	148	206.3	481.6	1.7	74	25.6055	1	44.0484	0	166.644
51	Мартынова Нина Григорьевна	116.9	140.9			1.64	62	23.0518	0	43.4637	0
52	Овсянникова Галина Григорьевна	101.2	152	337.9	591.1	1.65	85	31.2213	1	37.1717	1	217.117
53	Паршакова Лилия Васильевна	87.5	193			1.7	80	27.6817	1	30.2768	1
54	Полежаева Лидия Ивановна	84.9	202.6	201.7	489.2	1.65	50	18.3655	2	31.1846	1	179.688
55	Полякова Зоя Дмитриевна	128.3	131.2			1.62	72	27.4348	1	48.8874	0
56	Пронина Зинаида Сергеевна	92.3	286.4	260.3	639	1.55	61	25.3902	1	38.4183	1	265.973
57	Сермакшева Евгения Николаевна	104	158.3	262.5	524.8	1.62	68	25.9107	1	39.6281	0	199.97
58	Смирнова Татьяна Николаевна	92.4	160.4			1.62	77	29.34	1	35.208	1
59	Темнова Наталья Ивановна	98.7	132			1.86	78	22.546	0	28.5293	0
60	Чугунова Юлия Николаевна	108.1	136.2	443.5		1.68	91	32.2421	1	38.3007	1
61	Юрина Татьяна Валентиновна	77.6	191.2			1.59	65	25.711	1	30.695	1
62	Бруни Лев Иванович					1.87	90	25.7371	1	46.5	1	86.3
63	Вернер Владимир Дмитриевич	163.4	192	135.4	327.4	1.7	76	26.2976	1	56.5398	0	113.287
64	Власов Геннадий Александрович	135.4	329.8	176	505.8	1.67	95	34.0636	1	48.5496	1	181.362
65	Горелышев Николай Васильевич	125.8	30	19.8	49.8	1.78	68	21.4619	0	39.7046	1	15.7177
66	Елизаветин Михаил Евгеньевич	164.8	311.7	171	482.7	1.75	78	25.4694	1	53.8122	0	157.616
67	Жуковский Георгий Сергеевич	102.7	61	62.7	123.7	1.65	62	22.7732	0	37.7227	1	45.4362
68	Кокорев Юрий Евгеньевич	129.2	124.5	85.6	210.1	1.8	86	26.5432	1	39.8765	1	64.8457
69	Кравченко Валерий Степанович	86	Асцит	Асцит	0	1.7	50	17.301	2	29.7578	1
70	Кружков Валентин Александрович	132.6	123.8	86.7	210.5	1.71	65	22.2291	0	45.3473	1	71.988
71	Масалов Андрей Васильевич	209	447.6	473	920.6	1.76	120	38.7397	1	67.4716	0	297.198
72	Михалев Валерий Егорович	114.4	38.3	34.6	72.9	1.72	54	18.2531	2	38.6696	1	24.6417
73	Носов Евгений Иванович	129	234.5	81.6	316.1	1.76	71	22.921	0	41.6451	1	102.047
74	Пономарев Михаил Михайлович	193.4	53.3	90.9	144.2	1.77	79	25.2163	1	61.7319	0	46.0276
75	Проклов Анатолий Иванович	132.1	150	124.3	274.3	1.74	70	23.1206	1	43.6319	1	90.5998
76	Соколов Владимир Рахмилевич	161.4	82.8	103.5	186.3	1.72	80	27.0416	1	54.5565	0	62.9732
77	Тимохин Александр Иванович	144	136.2	132.8	269	1.76	79	25.5036	1	46.4876	1	86.8414
78	Федулов Виктор Алексеевич	151.8	277.8	178.5	456.3	1.76	74	23.8895	0	49.0057	1	147.308
79	Хоненко Евгений Александрович	167	172.5	156.8	329.3	1.76	88	28.4091	1	53.9127	0	106.308
80	Чаплыгин Владимир Алексеевич	113	51.3	58.3	109.6	1.75	66.5	21.7143	0	36.898	1	35.7878
81	Александров	166	197.3	174.3	371.6	1.76	76	24.5351	0	53.5899	0	119.964
82	Артамонцев	138	73.8	100.2	174	1.7	69.5	24.0484	0	47.7509	1	60.2076
83	Жеребцов	166.2	117	69	186	1.84	82	24.2202	0	49.0903	1	54.9386
84	Ларфенов	130.5	53.3	48.3	101.6	1.67	59	21.1553	0	46.7926	1	36.4301
85	Матасов	88.7	Асцит	Асцит	0	1.68	53	18.7783	0	31.4272	1
86	Морук	182.3	329.3	139.7	469	1.78	95	29.9836	1	57.5369	0	148.024
87	Пятин	116.8	97.2	66.4	163.6	1.77	65	20.7476	0	37.2818	1	52.22
88	Рыхлинский	148.5	175.7	104.8	280.5	1.69	70	24.5089	0	51.994	1	98.2108
89	Самарин	132.1	86.3	77.7	164	1.81	77	23.5036	0	40.3223	1	50.0595
90	Сафронов	179	199	146.4	345.4	1.91	100	27.4115	1	49.0666	1	94.6794
91	Силаев	142.4	74.9	137.3	212.2	1.64	74	27.5134	1	52.9447	0	78.8965
92	Старостин	146.4	282.4	229.9	512.3	1.73	83	27.7323	1	48.9158	1	171.172
93	Голенков Виктор Федорович	98.4	29.3	94.6	123.9	1.74	55	18.1662	2	32.501	1	40.9235
94	Сальников Сергей Андреевич	100	71	9.2	80.2	1.75	70	22.8571	0	32.6531	1	26.1878
95	Руди Владимир Яковлевич	113.3	44.2	97.9	142.1	1.7	57	19.7232	0	39.2042	1	49.1696
96	Шлыков Валерий Яковлевич	113.9	43.3		43.3	1.7	80	27.6817	1	39.4118	1	14.9827
97	Бегляков Алексей Александрович	127.6	112.9	90.83	203.73	1.78	68	21.4619	0	40.2727	1	64.3006
98	Перов Геннадий Васильевич	120.6	177.2	124.7	301.9	1.73	75	25.0593	1	40.2954	1	100.872
99	Розенберг Михаил Григорьевич	131.1	179.4	133.6	313	1.78	68	21.4619	0	41.3774	1	98.788
100	Бородатов Виктор Петрович	121.9	12.92	5.43	18.35	1.7	48	16.609	2	42.1799	1	6.34948
101	Заграничнов Владимир Александрович	151.5	197.6	156.9	354.5	1.86	78	22.546	0	43.7912	1	102.468
102	Токарев Виктор Петрович	130	95	113	208	1.7	70	24.2215	0	44.9827	1	71.9723
103	Присяжный Андрей Павлович	144.2	109.5	84.5	194	1.76	69	22.2753	0	46.5522	1	62.6291
104	Хомяков Николай Григорьевич	135.2	97.9	90.6	188.5	1.68	65	23.03	0	47.9025	1	66.7871
105	Эргле Валерий Вольдемарович	164	151.9		151.9	1.85	81.5	23.813	0	47.9182	1	44.3828
106	Веремейчук Владимир Иванович	145.5	178.6	84.6	263.2	1.72	71	23.9995	0	49.182	1	88.967
107	Коробков Михаил Петрович	142.6	108.3	113.5	221.8	1.7	70	24.2215	0	49.3426	1	76.7474
108	Жмуровский	148.2	260.5	170.4	430.9	1.73	84	28.0664	1	49.5172	1	143.974
109	Силенко Андрей Борисович	160.9	271.1	329	600.1	1.8	105	32.4074	1	49.6605	1	185.216
110	Пильчин Юрий Владимирович	158.5	321.1	139.3	460.4	1.78	84	26.5118	1	50.0252	1	145.31
111	Гаськов Геннадий Алексеевич	157.8	220.6	125.2	345.8	1.76	80	25.8264	1	50.9427	1	111.635
112	Фролов Александр Михайлович	159	195.4	185	380.4	1.75	73	23.8367	0	51.9184	1	124.212
113	Цветаев Владимир Петрович	151.7	42.7		42.7	1.7	64	22.1453	0	52.4913	0	14.7751
114	Долженков Анатолий Михайлович	171.1	334.5	151	485.5	1.76	85	27.4406	1	55.2363	0	156.734
115	Крючков	177.1	131.1	132.6	263.7	1.79	80	24.968	0	55.2729	0	82.3008
116	Глубоцкий Виктор Владимирович	186.2	307.6	101.5	409.1	1.8	80	24.6914	0	57.4691	0	126.265
117	Рыхлинский Николай Иванович	167	122	100	222	1.7	77	26.6436	1	57.7855	0	76.8166

## Sheet: Grafs
						All patients	CT-based sarcopenia
					Normal BMI	59	47
					Increased BMI	52	26
					Decreased BMI	6	6
																Male	Female
															No CT-based sarcopenia	14	24
															CT-based sarcopenia	42	37

## Sheet: PDAC all
82.4	47.7	102.6	47.7	1.59	40	15.8222	3	32.5936	1	18.8679
84.9	202.6	201.7	489.2	1.65	50	18.3655	3	31.1846	1	179.688
86	Fluid	Fluid	0	1.7	50	17.301	3	29.7578	1
114.4	38.3	34.6	72.9	1.72	54	18.2531	3	38.6696	1	24.6417
98.4	29.3	94.6	123.9	1.74	55	18.1662	3	32.501	1	40.9235
121.9	12.92	5.43	18.35	1.7	48	16.609	3	42.1799	1	6.34948
115	88.3	268.1	88.3	1.57	68	27.5873	2	46.655	0	35.823
96.2	146.2	131.8	146.2	1.56	67	27.5312	2	39.5299	0	60.0756
118.5				1.64	71	26.398	2	44.0586	0
139.8	217.2	238.5	217.2	1.68	89	31.5334	2	49.5323	0	76.9558
120.2	203.9	363.4	203.9	1.56	83	34.1059	2	49.3918	0	83.7853
106	198.6	142.4	198.6	1.57	70	28.3987	2	43.0038	0	80.5712
121.4	147			1.6	86	33.5937	2	47.4219	0
111	173	253	537	1.65	84	30.854	2	40.7713	0	197.245
115.3	182.1	176.7	474.1	1.55	75	31.2175	2	47.9917	0	197.336
120	142	158.4	420.4	1.64	74	27.5134	2	44.6163	0	156.306
127.3	148	206.3	481.6	1.7	74	25.6055	2	44.0484	0	166.644
128.3	131.2			1.62	72	27.4348	2	48.8874	0
104	158.3	262.5	524.8	1.62	68	25.9107	2	39.6281	0	199.97
163.4	192	135.4	327.4	1.7	76	26.2976	2	56.5398	0	113.287
164.8	311.7	171	482.7	1.75	78	25.4694	2	53.8122	0	157.616
209	447.6	473	920.6	1.76	120	38.7397	2	67.4716	0	297.198
193.4	53.3	90.9	144.2	1.77	79	25.2163	2	61.7319	0	46.0276
161.4	82.8	103.5	186.3	1.72	80	27.0416	2	54.5565	0	62.9732
167	172.5	156.8	329.3	1.76	88	28.4091	2	53.9127	0	106.308
182.3	329.3	139.7	469	1.78	95	29.9836	2	57.5369	0	148.024
142.4	74.9	137.3	212.2	1.64	74	27.5134	2	52.9447	0	78.8965
171.1	334.5	151	485.5	1.76	85	27.4406	2	55.2363	0	156.734
177.1	131.1	132.6	263.7	1.79	80	24.968	2	55.2729	0	82.3008
167	122	100	222	1.7	77	26.6436	2	57.7855	0	76.8166
90.8	253.2	138.2	253.2	1.55	65	27.0552	2	37.794	1	105.39
96.93	47.1	138.7	47.1	1.69	73	25.5593	2	33.9379	1	16.491
89.7	130	285	130	1.55	74	30.8012	2	37.3361	1	54.1103
105.2	33.9	55.7	33.9	1.72	74	25.0135	2	35.5598	1	11.4589
93.9	113.3	216.7	113.3	1.6	66	25.7812	2	36.6797	1	44.2578
85	89.8	198.6	89.8	1.63	70	26.3465	2	31.9922	1	33.7988
102	138.4	568.1	808.5	1.64	94	34.9494	2	37.9239	1	300.602
93.9	244.4	248.4	586.7	1.65	75	27.5482	2	34.4904	1	215.5
101.2	152	337.9	591.1	1.65	85	31.2213	2	37.1717	1	217.117
87.5	193			1.7	80	27.6817	2	30.2768	1
92.3	286.4	260.3	639	1.55	61	25.3902	2	38.4183	1	265.973
92.4	160.4			1.62	77	29.34	2	35.208	1
108.1	136.2	443.5		1.68	91	32.2421	2	38.3007	1
77.6	191.2			1.59	65	25.711	2	30.695	1
160				1.87	90	25.7371	2	45.7548	1	86.3
135.4	329.8	176	505.8	1.67	95	34.0636	2	48.5496	1	181.362
129.2	124.5	85.6	210.1	1.8	86	26.5432	2	39.8765	1	64.8457
144	136.2	132.8	269	1.76	79	25.5036	2	46.4876	1	86.8414
179	199	146.4	345.4	1.91	100	27.4115	2	49.0666	1	94.6794
146.4	282.4	229.9	512.3	1.73	83	27.7323	2	48.9158	1	171.172
113.9	43.3		43.3	1.7	80	27.6817	2	39.4118	1	14.9827
120.6	177.2	124.7	301.9	1.73	75	25.0593	2	40.2954	1	100.872
148.2	260.5	170.4	430.9	1.73	84	28.0664	2	49.5172	1	143.974
160.9	271.1	329	600.1	1.8	105	32.4074	2	49.6605	1	185.216
158.5	321.1	139.3	460.4	1.78	84	26.5118	2	50.0252	1	145.31
157.8	220.6	125.2	345.8	1.76	80	25.8264	2	50.9427	1	111.635
166	197.3	174.3	371.6	1.76	78	25.1808	2	53.5899	0	119.964
118.6	37	105.4	37	1.68	71	25.1559	2	42.021	0	13.1094
112.6	37.6	156.7	37.6	1.62	63	24.0055	1	42.905	0	14.3271
94	51.3	71.7	51.3	1.52	54	23.3726	1	40.6856	0	22.2039
109.6	67.5	106	67.5	1.65	64	23.5078	1	40.2571	0	24.7934
115.4	30.3	75.5	30.3	1.72	70	23.6614	1	39.0076	0	10.242
98.7	29.4			1.6	54	21.0937	1	38.5547	0
125.6	105.3	195.6	426.5	1.7	70	24.2215	1	43.4602	0	147.578
110.5	66.7			1.68	65	23.03	1	39.1511	0
109.4	14.3	52	175.7	1.57	50	20.2848	1	44.3831	0	71.2808
116.9	140.9			1.64	62	23.0518	1	43.4637	0
98.7	132			1.86	78	22.546	1	28.5293	0
151.7	42.7		42.7	1.7	64	22.1453	1	52.4913	0	14.7751
186.2	307.6	101.5	409.1	1.8	80	24.6914	1	57.4691	0	126.265
107	62.4	122.1	62.4	1.7	64	22.1453	1	37.0242	1	21.5917
94.5	78.2	59.5	78.2	1.58	60	24.0346	1	37.8545	1	31.3251
77.6				1.54	49	20.6612	1	32.7205	1
75.6				1.65	53	19.4674	1	27.7686	1
89.7	109.6	87	109.6	1.66	54	19.5965	1	32.5519	1	39.7736
95.9	22.2	73.5	22.2	1.73	61	20.3816	1	32.0425	1	7.41755
90.2	9.5	12.1	9.5	1.69	62	21.7079	1	31.5815	1	3.32621
80.1	32.6	47.4	32.6	1.69	66	23.1084	1	28.0452	1	11.4142
86.6	2	20.1	2	1.52	49	21.2084	1	37.4827	1	0.865651
69.7	70.6	67.3	70.6	1.64	56	20.8209	1	25.9146	1	26.2493
76.5	126.4	122.4	126.4	1.56	59	24.2439	1	31.4349	1	51.9395
89.7	44	84.9	44	1.67	68	24.3824	1	32.1632	1	15.7768
90.5	19.7	18.8	19.7	1.62	59	22.4813	1	34.4841	1	7.50648
91.9	66	64.2	66	1.6	51	19.9219	1	35.8984	1	25.7812
91.7	37.8	56.3	37.8	1.65	53	19.4674	1	33.6823	1	13.8843
78.6	152.6	139.9	152.6	1.48	54	24.653	1	35.8839	1	69.6676
94.6	105.1	101.8	105.1	1.64	57	21.1927	1	35.1725	1	39.0764
99.4	94.7	164.7	358.8	1.65	65	23.8751	1	36.5106	1	131.791
71.1	164.7	213	448.8	1.6	60	23.4375	1	27.7734	1	175.312
83.7	76.2	162.9	322.8	1.51	52	22.806	1	36.7089	1	141.573
90.7	40.3			1.72	70	23.6614	1	30.6585	1
125.8	30	19.8	49.8	1.78	68	21.4619	1	39.7046	1	15.7177
102.7	61	62.7	123.7	1.65	62	22.7732	1	37.7227	1	45.4362
132.6	123.8	86.7	210.5	1.71	65	22.2291	1	45.3473	1	71.988
129	234.5	81.6	316.1	1.76	71	22.921	1	41.6451	1	102.047
132.1	150	124.3	274.3	1.74	70	23.1206	1	43.6319	1	90.5998
151.8	277.8	178.5	456.3	1.76	74	23.8895	1	49.0057	1	147.308
113	51.3	58.3	109.6	1.75	66.5	21.7143	1	36.898	1	35.7878
138	73.8	100.2	174	1.7	69.5	24.0484	1	47.7509	1	60.2076
166.2	117	69	186	1.84	82	24.2202	1	49.0903	1	54.9386
130.5	53.3	48.3	101.6	1.67	59	21.1553	1	46.7926	1	36.4301
88.7	Fluid	Fluid	0	1.68	53	18.7783	1	31.4272	1
116.8	97.2	66.4	163.6	1.77	65	20.7476	1	37.2818	1	52.22
148.5	175.7	104.8	280.5	1.69	70	24.5089	1	51.994	1	98.2108
132.1	86.3	77.7	164	1.81	77	23.5036	1	40.3223	1	50.0595
100	71	9.2	80.2	1.75	70	22.8571	1	32.6531	1	26.1878
113.3	44.2	97.9	142.1	1.7	57	19.7232	1	39.2042	1	49.1696
127.6	112.9	90.83	203.73	1.78	68	21.4619	1	40.2727	1	64.3006
131.1	179.4	133.6	313	1.78	68	21.4619	1	41.3774	1	98.788
151.5	197.6	156.9	354.5	1.86	78	22.546	1	43.7912	1	102.468
130	95	113	208	1.7	70	24.2215	1	44.9827	1	71.9723
144.2	109.5	84.5	194	1.76	69	22.2753	1	46.5522	1	62.6291
135.2	97.9	90.6	188.5	1.68	65	23.03	1	47.9025	1	66.7871
164	151.9		151.9	1.85	81.5	23.813	1	47.9182	1	44.3828
145.5	178.6	84.6	263.2	1.72	71	23.9995	1	49.182	1	88.967
142.6	108.3	113.5	221.8	1.7	70	24.2215	1	49.3426	1	76.7474
159	195.4	185	380.4	1.75	73	23.8367	1	51.9184	1	124.212
S L3 muscle	S L3 visceral fat	S L3 subcut fat	S L3 total fat	Hight	Weight	BMI		I L3 muscle	CT-based Sarcopenia	I L3 adipose
	133.214	141.995	241.452			24.8191
	89.7252	98.7478	192.758			4.53021
	154.678	184.724	289.987			26.6573
	98.6262	116.534	226.759			5.06882
	121.771	118.68	213.206			23.8209
	83.1452	78.7265	167.349			2.98095

## Sheet: PDAC female
115	88.3	268.1	88.3	1.57	68	27.5873	46.655	0	35.823
96.2	146.2	131.8	146.2	1.56	67	27.5312	39.5299	0	60.0756
118.5				1.64	71	26.398	44.0586	0
139.8	217.2	238.5	217.2	1.68	89	31.5334	49.5323	0	76.9558
112.6	37.6	156.7	37.6	1.62	63	24.0055	42.905	0	14.3271
94	51.3	71.7	51.3	1.52	54	23.3726	40.6856	0	22.2039
120.2	203.9	363.4	203.9	1.56	83	34.1059	49.3918	0	83.7853
106	198.6	142.4	198.6	1.57	70	28.3987	43.0038	0	80.5712
109.6	67.5	106	67.5	1.65	64	23.5078	40.2571	0	24.7934
115.4	30.3	75.5	30.3	1.72	70	23.6614	39.0076	0	10.242
118.6	37	105.4	37	1.68	71	25.1559	42.021	0	13.1094
121.4	147			1.6	86	33.5937	47.4219	0
98.7	29.4			1.6	54	21.0937	38.5547	0
125.6	105.3	195.6	426.5	1.7	70	24.2215	43.4602	0	147.578
110.5	66.7			1.68	65	23.03	39.1511	0
109.4	14.3	52	175.7	1.57	50	20.2848	44.3831	0	71.2808
111	173	253	537	1.65	84	30.854	40.7713	0	197.245
115.3	182.1	176.7	474.1	1.55	75	31.2175	47.9917	0	197.336
120	142	158.4	420.4	1.64	74	27.5134	44.6163	0	156.306
127.3	148	206.3	481.6	1.7	74	25.6055	44.0484	0	166.644
116.9	140.9			1.64	62	23.0518	43.4637	0
128.3	131.2			1.62	72	27.4348	48.8874	0
104	158.3	262.5	524.8	1.62	68	25.9107	39.6281	0	199.97
98.7	132			1.86	78	22.546	28.5293	0
107	62.4	122.1	62.4	1.7	64	22.1453	37.0242	1	21.5917
94.5	78.2	59.5	78.2	1.58	60	24.0346	37.8545	1	31.3251
77.6	8.7	14.8	23.2	1.54	49	20.6612	32.7205	1
90.8	253.2	138.2	253.2	1.55	65	27.0552	37.794	1	105.39
75.6				1.65	53	19.4674	27.7686	1
89.7	109.6	87	109.6	1.66	54	19.5965	32.5519	1	39.7736
96.93	47.1	138.7	47.1	1.69	73	25.5593	33.9379	1	16.491
95.9	22.2	73.5	22.2	1.73	61	20.3816	32.0425	1	7.41755
90.2	9.5	12.1	9.5	1.69	62	21.7079	31.5815	1	3.32621
82.4	47.7	102.6	47.7	1.59	40	15.8222	32.5936	1	18.8679
89.7	130	285	130	1.55	74	30.8012	37.3361	1	54.1103
80.1	32.6	47.4	32.6	1.69	66	23.1084	28.0452	1	11.4142
105.2	33.9	55.7	33.9	1.72	74	25.0135	35.5598	1	11.4589
86.6	2	20.1	2	1.52	49	21.2084	37.4827	1	0.865651
69.7	70.6	67.3	70.6	1.64	56	20.8209	25.9146	1	26.2493
76.5	126.4	122.4	126.4	1.56	59	24.2439	31.4349	1	51.9395
93.9	113.3	216.7	113.3	1.6	66	25.7812	36.6797	1	44.2578
85	89.8	198.6	89.8	1.63	70	26.3465	31.9922	1	33.7988
89.7	44	84.9	44	1.67	68	24.3824	32.1632	1	15.7768
90.5	19.7	18.8	19.7	1.62	59	22.4813	34.4841	1	7.50648
91.9	66	64.2	66	1.6	51	19.9219	35.8984	1	25.7812
91.7	37.8	56.3	37.8	1.65	53	19.4674	33.6823	1	13.8843
78.6	152.6	139.9	152.6	1.48	54	24.653	35.8839	1	69.6676
94.6	105.1	101.8	105.1	1.64	57	21.1927	35.1725	1	39.0764
99.4	94.7	164.7	358.8	1.65	65	23.8751	36.5106	1	131.791
71.1	164.7	213	448.8	1.6	60	23.4375	27.7734	1	175.312
102	138.4	568.1	808.5	1.64	94	34.9494	37.9239	1	300.602
83.7	76.2	162.9	322.8	1.51	52	22.806	36.7089	1	141.573
90.7	40.3			1.72	70	23.6614	30.6585	1
93.9	244.4	248.4	586.7	1.65	75	27.5482	34.4904	1	215.5
101.2	152	337.9	591.1	1.65	85	31.2213	37.1717	1	217.117
87.5	193			1.7	80	27.6817	30.2768	1
84.9	202.6	201.7	489.2	1.65	50	18.3655	31.1846	1	179.688
92.3	286.4	260.3	639	1.55	61	25.3902	38.4183	1	265.973
92.4	160.4			1.62	77	29.34	35.208	1
108.1	136.2	443.5		1.68	91	32.2421	38.3007	1
77.6	191.2			1.59	65	25.711	30.695	1
S L3 muscle	S L3 visceral fat	S L3 subcut fat	S L3 total fat	Hight	Weight	BMI	I L3 muscle	CT-based Sarcopenia	I L3 adipose
	108.322	159.022	209.163			24.9352	37.3914		82.6076
	69.5135	112.819	211.517			5.18434	5.86738		80.9553
	115.135	174.353	242.235				42.8315
	62.6266	83.7329	190.514				4.59039
	103.969	150.878	191.026				33.8627
	74.1096	126.063	223.102				3.37451
